# Supplementary material for: Antibacterial Methyl Ester Cembranoids from the Soft Coral Sarcophyton ehrenbergi and Their Structural Elucidation
Source: Mar Drugs. 2025 Apr 15;23(4):170. doi: 10.3390/md23040170 (PMC12028930; doi:10.3390/md23040170)
Supplement: Supplementary file 1 [file marinedrugs-23-00170-s001.zip]

Archive with 1 entries (1 files):
- marinedrugs-3569575-supplementary.pdf
